# Supplementary material for: The effect of weight loss interventions in truck drivers: Systematic review
Source: PLoS One. 2022 Feb 23;17(2):e0262893. doi: 10.1371/journal.pone.0262893 (PMC8865692; doi:10.1371/journal.pone.0262893)
Supplement: S2 Appendix — (XLSX) [file pone.0262893.s002.xlsx]

## Sheet: Extraction
Unique ID #	Ref	Type of study	Aim of study	Country	Sample	Incentives for drivers to participate	n (total and sub groups)	Timeframe for intervention	Dosage	AX - Follow-up	Control	Intervention	Primary Outcome	Secondary Outcome	Outcome we're interested in	How it is measured	Baseline in Control group	Outcomes post-trial in control group	Baseline in Intervention	Outcomes post-trial in intervention group	Comparison of control vs intervention	Statistics	Notes	RoB Overall Bias
1	Olson 2009	single group pre or post-test design		USA	Trucking carriers in Pacific Northwest region of the United States		n=29	6 mth	4 MI sessions (30 - 45 mins each); 4 units Computer based training;		NA	the SHIFT program; Weight loss competitions	changes in body weight		Body weight	Analog scale (350lb cap) OR digital health-o-meter scale (500lb cap)			Weight 271.25lb	263.46lb	-7.8lbs	<0.01	lack of a control group and small sample prevent strong conclusions about effectiveness.
	original pilot				Predominantly White (n=28) from 4 companies			May 2008 to Jan 2009				Behavioural computer-based training	prevention behaviors in the domains of diet,			lbs			BMI 38.85 (SD = 7.1)	37.89	-0.96	<0.01
												Behavioural self-monitoring (BSM)	exercise			BMI
												Motivational interviewing	safety			waist-to-hip ratio
																waist circ
												SHIFT				Neck circ
																% body fat
														Clinical variables	Blood changes	Blood trig (mg/dL)
	MERGED with this - followup													Fitness		Total cholesterol (mg/dL)
														Psychosocial variables		HDL cholesterol
																LDL cholesterol
																BP
	Wipfli 2013	single group pre or post-test design		USA			n=29	6 mths		30 months post intercention		SHIFT							268.5		-7.8lbs		Follow up period showed significant changes in weihgt loss and BMI long-term
												computer-based training							39				Self-reported body weights
												behavioural self-monitoring										ANOVA	No objective measure of weight was taken
												MI					t1-t3= -18.4		t3= 250.1 lbs				Attrition bias at follow-up (t3 had a larger weight loss bc ppl who followed-up did well)
																	t1-t3= -2.7		BMI t3 - 36.3
2	Olson 2016	Cluster RCT		USA	Interstate Truck drivers	$40 and study gear. $40 wave 1; $80 wave 2 at 6 months. Each point into a lottery winnings 100 - 500$	Control n=223	6 months			n=223 Similar baseline characteristics	Weight loss competitions: what does this mean? Within companies, drivers were organized into weight-loss squads of 10 to 18 individuals (mean = 14.31; SD = 2.77) based on terminal and enrollment time. Squads within each company competed to achieve the highest percentage of their collective weight-loss goals.	Body weight and BMI reduction	Self-reported dietary behaviours, self-reported physical activity improvements	Body weight and BMI	BMI kg/m2							Researchers recruited companies through personal contacts, referrals, and phone calls.	HIGH
	AJPH				Companies were required to operate at least 2 larger terminals	Drivers received $40 and study gear (cinch bag, water bottle, towel) at baseline, and a study t-shirt and $40 (wave 1) or $80 (wave 2) at 6 months	Intervention n=229	April 23, 2012, and March 7, 2014				Behavioural computer-based training				We computed mean blood pressure from 3 measures, each taken 1 minute apart, after an initial 3-minute rest period (Omron HEM-907XL, Kyoto, Japan).	BMI 35.44	35.71	35.73	35	-1.00 (-1.39, -0.62)	p<0.001	Eligibility criteria included a BMI of at least 27, an interest in managing or losing weight, and no medical conditions prohibiting increased physical activity.
					5 companies participated with driver employment levels ranging from 500 to 2000+ drivers	Each time point included lottery drawings for several awards for supplemental compensation (range = $100 to $500)	Male (C=86%; I=86.9%)	Companies participated sequentially in 2 waves (2 groups in wave 1, 3 groups in wave 2)				Behavioural self-monitoring (BSM)				We measured blood lipids and glucose by fingerstick following a minimum 3-hour fast (Cholestech LDX, Alere Incorporated, Waltham, MA).	Weight 106.4kg	107.35kg	Weight 107.88kg	105.52kg	-3.31	p<0.001	Intervention feedback and results were not posted at terminals, and were withheld from corporate leadership and control drivers until data collection was completed.
					BMI >27, interest in managing or losing weight, no medical conditions prohibiting increased physical activity		Intention to treat analysis					Motivational interviewing				Supplemental anthropometric measures included body fat percentage (Tanita TBF-310GS scale, Tanita Corporation, Tokyo, Japan) and waist and hip circumferences (Gulick II measuring tape, Country Technology Co, Gays Mills, WI).	Waist circumference 44.27	44.47	44.42	43.86	-0.76 (-1.25, -0.27)	not significant	Certified drivers who were able to report for 6-month testing (n= 34 of 41 who completed the full intervention) lost an average of –5.36 kilograms (11.81 lb; –1.61 BMI), which was about twice the adjusted mean weight loss of the intervention group as a whole.
						Winning weight loss squads received SHIFT jackets and $100 gift certificates. Drivers completing 15 or more logs and all training and coaching earned SHIFT Certification and a $100 gift certificate.						Intervention activities were facilitated through a mobilefriendly Web site.				Safety measures included self-reported driving safety incidents and total workdays missed because of injury and illness in the past 6 months.	Waist-to-hip ratio 0.94 (0.01)	0.95 (0.01)	0.94 (0.01)	0.94 (0.01)	–0.01 (–0.02, 0.00)	not significant
					Control participants received compensation and materials and concluded enrollment.							Drivers received a business card with their login and technical support contact information, a step counter, and a resource book. Intervention terminals were loaned 1 laptop for the drivers’ lounge and another for check out with a paid wireless Internet card.					% body fat 35.82 (0.82)	36.98 (0.85)	36.71 (0.75)	35.79 (0.80)	–2.09 (–2.99, –1.19)	not significant
												Drivers were asked to complete weekly Web site logs of their body weight and the number of days they met their chosen behavioral goal(s). Options were stop or reduce a high-calorie habit, reduce portion sizes, eat more fruit and vegetable servings, walk (or do other similar exercise) on most days each week (4 of 7), and sleep 7 to 8 hours each day.					Systolic BP 125.30 (1.22)	124.92 (1.41)	128.00 (1.29)	126.75 (1.52)	–0.87 (–3.66, 1.92)	not significant
												Computer-based training was administered in cTRAIN software (Northwest Education Training and Assessment, Lake Oswego, OR), which integrates evidencebased behavioral instruction principles					Diastolic BP 80.50 (0.96)	79.28 (1.04)	81.47 (0.97)	80.47 (1.13)	0.23 (–1.74, 2.19)	not significant
												Computer training content featured a Total Worker Health orientation by emphasizing the cross-cutting benefits of healthy sleep for both body weight management21 and occupational safety. Each required about 20 to 45 minutes to complete and 80% correct on a posttest to pass.	Knowledge incvreased:Drivers’ perception of the value of healthy eating at work increased by 50%, and the perception of others’ encouragement of healthy eating at work increased by 59%. Overall, there was a decline in truck drivers’ knowledge of Australian physical activity guidelines in the pre- to post-intervention period by 15%				Total cholesterol, mg/dL 180.13 (3.81)	171.29 (4.06)	184.91 (3.45)	182.45 (3.99)	6.38 (–2.49, 15.25)	not significant
												Four trained female coaches provided up to 4 motivational interviewing calls.					HDL, mg/dL 40.36 (1.02)	39.10 (1.12)	38.69 (1.00)	38.89 (1.16)	1.46 (–0.51, 3.44)	not significant
												The first call was typically scheduled within 2 weeks of enrollment and included a coaching overview; exploring the driver’s history and reasons for change; discussing his or her weight-loss goal and exploring behavioral goal options; eliciting ideas, commitments, and a change plan; and a summary with follow-up. Subsequent calls were spaced according to driver preference and followed protocols ta…	Behaviours changed: physical activity at work increased by 25%. Minute ios activity DECLINED by 7% ; mprovements in truck drivers’ reported readiness to make lifestyle changes to improve their health, by 18%;				LDL, mg/dL 107.90 (3.29)	101.77 (3.41)	110.68 (2.76)	109.22 (2.95)	4.67 (–1.45, 10.80)	not significant
														Bmi: There were improvements in truck drivers’ body mass index (BMI), with the number of drivers reporting their BMI as ‘obese’ (>30.1) decreasing by 16%.			Triglycerides, mg/dL 178.70 (11.76)	169.23 (10.84)	187.62 (9.68)	169.57 (10.51)	–8.58 (–30.76, 13.60)	not significant
3	Puhkala 2015	RCT	to improve alertness at work and sleep through weight loss.	Finland	(i) 30–62-year-old male truck or bus driver,		REF - Control n=58	12 month max	LIFE group - 6x 60 mins counseling, and 7x 30 mins with nutritionist or PT	0, 12, 24 mths		monthly counselling on nutrition, physical acivity, and sleep	Body weight		Body weight, BMI, waist circumference, Fat Mass	kg	106.7kg (SD 16.4)	12 mth (0.7)	105.8 kg (SD 16.3)	12 mths (-3.4)	12 mths: -4.0 (-1.9, -6.2)	R2 (LIFE) = 0.52	does not distinguish % of truck or bus drivers.....
					(ii) waist circumference ≥100 cm,		LIFE - Intervention n=55	Both groups had intervention LIFE for 12 months REF for 3 months AFTER the LIFE group had finished their 12 months	REF group - 2 x face to face counselling (time not stated) and 3 phone contact sessions		Both groups had intervention LIFE for 12 months REF for 3 months AFTER the LIFE group had finished their 12 months							24 mth (-2.5)		24 mth (-3.1)	24 mths: -0.5kg (-3.8, 2.9)	R2 (REF) = 0.79
					(iii) irregular working schedules in long-distance service,								BMI			BMI	33.1 (4.7)		32.9kg/m2 (4.3)
					(iv) absence of sleep apnea diagnosis or medication for diabetes, and (v) little physical activity during leisure									Waist circumference		cm	114.9 (10.3)	12 mths (-0.1)	113.8 (SD 9.5)	12 mths (-4.7)	-4.7 (-6.6, -2.7)
	MERGED				(≤2 times weekly for 30 minutes per session).													24 mths (-4.4)		24 mths (-4.5)	-0.2 (-3.1, 2.8)
														Fat Mass		kg	38	12 mths (0.6)	37.1	12 mths (-2.6)	-3.1 (-4.9, -1.4)
																		24 mths (-2.3)		24 mths (-2.2)	0.2 (-2.4, 2.8)
	Puhkala 2016	RCT		Finland			REF n=58	12 month				lifestyle counselling for 12 mths
	Same study cohort						LIFE n=55
4	Sendall 2016	pre- post single group	Its objective was to identify health promotion interventions suitable for implementation in Australian transport industry workplaces.	Australia	46		n=46 baseline	6 months			N/A	3 or 4 out of 7 possible interventions -
							n=22 post int					Healthy eating posters displayed in the workplace 2. Healthy options vending machine in the workplace 3. Supply of free fruit to drivers 4. A 10 000 steps workplace challenge 5. Healthy eating and/or physical activity toolbox talks 6. Health messages distributed to drivers (e.g. in their payslips) 7. The Truckin’ Healthy Facebook webpage
5	Sorensen 2010	single group pre or post-test design	Compare the effectiveness of promoting tobacco use cesssation and weight management with nonparticipants	USA	unionized truck drivers and dock workers,		n=541	4 months	1-5 phone calls duration not stated	6 mths after end of 4 mth intervention	n= 315 non randomised control group Similar characteristics at baseline	phone delivered health promotion program - tobacca cessation and weight managementSocial contextual model of health behavior change used to create intervention (Fig1 on Page 12)	Tobacco cessation	fruit and vegetable consumption	BMI						no control group - ony 1 group received the intervention - pre-post results	OR 0.93, p=0.74)	No sig diff in weight management
		ITT			8 participating trucking terminals were randomly selected from 17 eligible terminals in four states in the Eastern region of the US. Eligible terminals were affiliated with the Motor Freight Carriers Association, the industry trade association, and employed 75 to 150 workers who were members of the International Brotherhood of Teamsters (IBT)		Intervention group n=227 non- participants - survey only n=314	9 months Nov 05- Aug 06		Sept 06- June 07		telephone-delivered health promotion program	BMI	sugar-sweetened bevarage and snacks								Weight (mean (SD)) Int – 213.7 (39.4 SD) lbs Con – 210.5 (36.8 SD) lbs P=0.30 BMI (mean (SD)) Int 30.4 (4.9) Con 29.8 (4.7) P=0.14	Data collection and intervention staffs functioned independently, and data collection staff was blinded to workers’ participation status.
		Non-randomised										a tailored feedback report and targeted written educational materials which offered brief personalized health messages, based on baseline survey responses, that were tailored on individual health behaviors (tobacco use; dietary patterns including consumption of fruits and vegetables, sugary sweetened beverages, sugary snacks, and fast food), intention to change, self-efficacy, risk perceptions, s…											We assessed change in tobacco use and weight between the baseline and final surveys in the entire study cohort, regardless of participation in the intervention, and compared change among program participants and non-participants.
												also mailed 11 written materials to all intervention participants, targeted to this population of workers utilizing themes that emerged from the focus groups.											Approximately 10% of the sample did not have measured height and weight values, although they did report height and weight on the survey. If measured values were not available for both time points, we used self-reported values.
												up to 5 telephone counselling calls (motivational interviewing) addressing factors in the work environment to change behaviour, discussion on participants’ choices, discrepancies between goals and behavior, personal responsibility for change, and enhancement of self-efficacy.
												Counselors worked with participants to set goals for those interested in making changes, or simply monitored participants’ attitudes among those who were not ready to make changes
												The project director provided on-going training, supervision and quality assurance for the health counselors through weekly staff meetings and review of process tracking reports from the computerized process tracking system.
6	Thiese 2015	single group pre or post-test design	For drivers to lose 10% of their initial body weight - determine if a weight loss intervention is feasible in longhaul commercial truck drivers.	USA, utah	long-haul CMV driver	$150 gift cards over 12 week intervention	n=13	3 months	weekly calls from health coach for 12 weeks (time determined by the driver)	AX done each week from week 2 - no followup after 12 week intervention	N/A	Info on healthy diet - session with health coach	Weight	Neck, chest, waist, hip circumferences		electronic scale in kg	-	-	BMI 39.7	38.1	1.6	p=0.03	Recruitment methods included hanging fliers at local truck stops, contacting drivers from a previous study, and working with a local truck company to approach eligible drivers.	Selection Bias
	NCT02348983	PP			BMI of ≥30 kg/m2		Per protocol analysis					increased exercise		BP					Weight 125.6kg	123.5kg	2.1	p=0.03	No control!!!!
					age 21 and older.							telephone based coaching using SMART goals		cholesterol
												Measured using electronic-administered questionnaire		dietary intake
												drivers were given audio materials, print materials, exercise equipment, and healthy eating tools at the baseline study visit.		physical activity
												The drivers also received a scale to weigh themselves weekly, an on the go stove and stove pans to cook with, a road cooking book, resistance bands, a workout CD, light-weight dumbbells, a yoga mat, and a pedometer to report their steps weekly.
7	Wilson 2018	single group pre or post-test design	to increase self-efficacy and decrease BMI	USA	>18 yo		n=19	1 month (4 weeks)	2 meetings and 1 call with the PI	Baseline and end testing no followup	N/A	Motivational Interview	BMI reduction		BMI and weight		NA		Weight 253.7 lbs	249.2 lbs	Change -4.6	p<0.0001	No control
												Weight Efficacy Lifestyle	Increase self-efficacy						BMI 36.07	35.43	-0.65	p<0.0001
												Questionnaire (modWEL-tool) was used to measure self-efficacy										t test
												pre- and post-MI intervention.
		1. Data consolidation - exclusion tabs, Sorensen, prisma flow chart
		2. Exclusion of the 'new' studies
		3. use of ROBIN and RoB tool together?

## Sheet: Robins
	Basic information														Domain 1. Confounding														Domain 2. Selection of participants into the study													Domain 3. Classification of interventions
Reference	Unique ID	Assessor	Study ID	Reference	Confounding domains At Protocol	Co-interventions that could be diff bw intervention groups that could impact on outcomes At Protocol	Design	Participants	Experimental intervention	Comparator	Is your aim for this study...?	Outcome	Numerical result being assessed	Sources	1.1	1.2	Note for 1.1&1.2	1.3	Note for 1.3	1.4	1.5	1.6	1.7	1.8	1.0 Assessor's Judgement	1.0 General note	1.0 Optional Question	1.0 Note for optional question	2.1	2.2	Note for 2.1&2.2	2.3	Note for 2.3	2.4	Note for 2.4	2.5	Note for 2.5	2.0 Assessor's Judgement	2.0 General Notes	2.0 Optional Question	2.0 Note for optional question	3.1	Note for 3.1	3.2	Note for 3.2	3.3	Note for 3.3	3.0 Assessor's judgement	3.0 Gerenal notes
	3	NN	Olson 2009				Single pre and post test design	BMI > 26 and truck drivers (n=29)							Y	N	N/A	N	N/A	N	N/A	N	N/A	N/A	Serious				N	N/A	N/A	N/A	N/A	Y	N/A	N/A	N/A	Low				Y	N/A	Y	N/A	PN	N/A	Low	N/A
	4	NN	Sorensen 2009				Pre and post test	Truck drivers	4 months of MI and education						PY	N		N	N/A	PY	NI	N	N/A	N/A	Moderate				N	N/A	N/A	N/A	N/A	Y	N/A	N/A	N/A	Low				Y	N/A	Y	N/A	PN	N/A	Low	N/A
	5	NN	Thiese 2015												PY	N	N/A	N	N/A	PY	NI	N	N/A	N/A	Moderate				N	N/A	N/A	N/A	N/A	Y	N/A	N/A	N/A	Low				Y	N/A	Y	N/A	PN	N/A	Low	n/A
	6	NN	Wilson 2018												PY	N	N/A	N	N/A	PY	N/A	N	N/A	N/A	Moderate				N	N/A	N/A	N/A	N/A	Y	N/A	N/A	N/A	Low				Y	N/A	Y	N/A	PN	N/A	Low
	7	NN	Sendall 2016												PN	N/A	N/A	N/A	PN	PN	N/A	N	N/A	N/A	Moderate				N	N/A	N/A	N/A	N/A	y	N/A	N/A	N/A	Low				PN	N/A	PY	N/A	PN	N/A	Moderate	N/A
[truncated: 59 more columns]

## Sheet: Robins 2
Basic information													Domain 1. Randomization process										Domain 2. Deviations from intended interventions																		Domain 3. Mising outcome data
Time	Unique ID	Assessor	Study ID	Reference	Experimental	Comparator	Outcome	Results	Aim	Effect of adhering to intervention?	Weight	Sources	1.1	1.2	Note for 1.1&1.2	1.3	Note for 1.3	1.0 Algorithm result	1.0 Assessor's Judgement	1.0 General note	1.0 Optional Question	1.0 Note for optional question	2.1	2.2	Note for 2.1&2.2	2.3	Note for 2.3	2.4	Note for 2.4	2.5	Note for 2.5	2.6	Note for 2.6	2.7	Note for 2.7	2.0 Algorithm result	2.0 Assessor's Judgement	2.0 General Notes	2.0 Optional Question	2.0 Note for optional question	3.1	Note for 3.1	3.2	Note for 3.2	3.3	Note for 3.3&3.4	3.4	Note for 3.4 (not use)	3.0 Algorithm result
2020/11/16 11.09	1	NN	Puhkala						assignment to intervention (the 'intention-to-treat' effect)	NA	1	Journal article(s) with results of the trial	Y	Y		N		Low	Low				Y	Y		NI		NA		NA		PY		NA		Some concerns	Some concerns				PN		PY		NA		NA		Low
2020/11/16 11.28	2	NN	Olson 2016						assignment to intervention (the 'intention-to-treat' effect)	NA	1	Journal article(s) with results of the trial	PY	NI		PN		Some concerns	Some concerns				N	PN		NA		NA		NA		Y		NA		Low	Low				Y		NA		NA		NA		Low
[truncated: 35 more columns]

## Sheet: PRISMA flow chart
CINAHL N=23	Cochrane N=88	Embase N=199	Medline N=99	Scopus N=94	Hand selected N=2
↓	↓	↓	↓	↓
	Merged Data and removed duplicates N=407
		↓
	Records relevance reviewed for Title and Abstract N=407
		↓	Records excluded N= 381
	Full-text articles assessed for eligibility =26
		↓
	Interventions included in quality assessment data N= 7
